# Supplementary material for: Resting-State EEG Alterations of Practice-Related Spectral Activity and Connectivity Patterns in Depression
Source: Biomedicines. 2024 Sep 10;12(9):2054. doi: 10.3390/biomedicines12092054 (PMC11428598; doi:10.3390/biomedicines12092054)
Supplement: Supplementary file 1 [file biomedicines-12-02054-s001.zip]

Archive with 1 entries (1 files):
- biomedicines-3150621-supplementary.pdf
